# Supplementary material for: The dynamic range of circulating tumor DNA in metastatic breast cancer
Source: Breast Cancer Res. 2014 Aug 9;16:421. doi: 10.1186/s13058-014-0421-y (PMC4303230; doi:10.1186/s13058-014-0421-y)
Supplement: Supplementary file 1 — Additional file 1: Table S1.: Summary of genes (that is PCDH20, OR4X1, ALK, DNPEP, SH3TC2, DDR2, MLL3, and PIK3CA) identified by exome sequencing, which were used to establish the frequency in the tumor lesions, lymph nodes, CTCs, and plasma DNA, and their frequency - as established by deep sequencing in the various samples. (XLS 35 KB) [file 13058_2014_421_MOESM1_ESM.xls]

## Sheet: Summary DeepSeq
Annotation	Gene	ALK	DNPEP	OR4X1	PCDH20	SH3TC2	DDR2	MLL3	PIK3CA
	Mutation	NM_004304:c.G3397A:p.G1133S	NM_012100:c.G360T:p.Q120H	NM_001004726:c.G535T:p.V179F	NM_022843:c.C2094G:p.V698V	NM_024577:c.C3295T:p.R1099C	NM_006182:c.C1158T:p.T386T	NM_170606:c.C4428A:p.V1476V	NM_006218:c.T1035A:p.N345K
	Chr	chr2	chr2	chr11	chr13	chr5	chr1	chr7	chr3
	Position	29445436	220251107	48285947	61986138	148389865	162735849	151891604	178921553
	Primer sequences	F: CTTACCTTCACAGCCACTTGC R: TTGTGGCCTGTTTGACTCTG	F: AGTCAGGTCACGGTCAAACC R:TGAAGCCTTCTCTGACTTCTCC	F: GCCTTCCTGATTTTCCAGCTC R: AGCCATCAGCACGAAGAAAC	F: TTTACCCAACAGCTTCAACCCACAA R: AG ACAGATGCTGACGCTGGAC	F: GTCTCAGCAAACTGCACAGC R: ATCCAGACAGCCCTGAAGTC	F: GTCTTCTCCCTGGCTCTGACTCAC R:TTTGCAACTCTCCACCCTTC	F: TTTTACCATCTGTGACCATTTTG R: TGGTCCTGTCACTGATGATCC	F: ACGCATTTCCACAGCTACAC R: AATAAGCATCAGCATTTGACTTTAC
Germline	Mutated reads	102	110	61	34	78	50	193	673
	Total reads	100346	83666	75715	98064	84067	79665	190955	260397
	%mutated	0	0	0	0	0	0	0	0
Tumor A	Mutated reads	19617	19285	15017	12916	17402	27402	17872	906
	Total reads	140398	119693	86537	103575	100543	75348	126891	239725
	%mutated	13.9724	16.1121	17.3533	12.4702	17.308	36.3673	14.0845	0.377933
Tumor C	Mutated reads	21082	31385	18822	19409	23606	11977	2381	417
	Total reads	98248	109942	87444	95016	82863	78050	126798	255938
	%mutated	21.4579	28.5469	21.5246	20.4271	28.488	15.3453	1.87779	0.16293
Tumor D	Mutated reads	17872	22691	15596	17886	14230	9081	885	573
	Total reads	81647	91109	61222	81764	58168	54707	122608	215920
	%mutated	21.8894	24.9053	25.4745	21.8752	24.4636	16.5993	0.721813	0.265376
LN15	Mutated reads	36265	31100	26808	23746	29315	40994	33068	26530
	Total reads	131077	134419	108534	119297	96898	88621	136572	245461
	%mutated	27.6669	23.1366	24.7001	19.9049	30.2535	46.2577	24.2129	10.8082
LN17	Mutated reads	29140	35109	24819	24955	20333	45984	33452	25235
	Total reads	117009	141764	93761	106787	77327	100967	145316	261270
	%mutated	24.9041	24.7658	26.4705	23.3689	26.2948	45.5436	23.0202	9.65859
LNA	Mutated reads	21112	24240	16509	21935	10003	34625	30698	7510
	Total reads	105972	126036	90768	105293	39459	88661	162818	227539
	%mutated	19.9222	19.2326	18.1881	20.8323	25.3504	39.0532	18.8542	3.30053
P1_1	Mutated reads	3460	2546	7195	5578	5863	12558	5296	8067
	Total reads	123427	102224	211060	179538	175893	183776	183205	275233
	%mutated	2.80328	2.49061	3.40898	3.10686	3.33328	6.83332	2.89075	2.93097
P1_2	Mutated reads	3677	3186	11485	6030	7186	15783	8219	12624
	Total reads	114418	109546	249973	174789	181225	193961	204928	291918
	%mutated	3.21366	2.90837	4.5945	3.44987	3.96524	8.1372	4.01068	4.3245
P1_3	Mutated reads	2779	1596	4706	4137	4770	10067	3360	3937
	Total reads	98651	77302	172697	158849	134985	137449	128961	193629
	%mutated	2.817	2.06463	2.725	2.60436	3.53373	7.32417	2.60544	2.03327
CTC1C2	Mutated reads	22779	3917	137847	73203	49043	127284	123003	186649
	Total reads	110829	86323	236401	168740	70548	203450	144901	237316
	%mutated	20.5533	4.53761	58.3107	43.3821	69.5172	62.5628	84.8876	78.65
CTC2C	Mutated reads	48985	20329	72787	82505	123845	102854	63828	110136
	Total reads	139156	89540	189855	179833	195526	175889	168920	264585
	%mutated	35.2015	22.7038	38.3382	45.8787	63.3394	58.4767	37.7859	41.6259
CTC3C	Mutated reads	30197	21111	43454	31943	18441	107655	20943	68555
	Total reads	112174	72586	168377	135915	161939	148949	124295	199749
	%mutated	26.9198	29.0841	25.8076	23.5022	11.3876	72.2764	16.8494	34.3206
CTC4	Mutated reads	43921	275	110758	1644	597	154484	1231	979
	Total reads	121069	66612	206778	141792	188974	174627	172719	273885
	%mutated	36.2777	0.412839	53.5637	1.15944	0.315916	88.4651	0.712718	0.357449
CTC5C	Mutated reads	83578	63308	45206	58698	105636	112513	78851	85069
	Total reads	111859	98562	169720	188621	213121	192960	164063	263922
	%mutated	74.7173	64.2317	26.6356	31.1195	49.5662	58.309	48.0614	32.2326
CTC5C	Mutated reads	8235	34384	134677	119051	111618	138607	58008	135473
	Total reads	107967	81662	198720	141791	143129	173154	139800	231106
	%mutated	7.62733	42.1053	67.7722	83.9623	77.9842	80.0484	41.4936	58.6194
CTC6C2	Mutated reads	3294	3289	34799	39519	17712	59395	68218	34001
	Total reads	136340	91116	202377	164126	138214	240032	142091	226293
	%mutated	2.41602	3.60968	17.1951	24.0785	12.8149	24.7446	48.0101	15.0252
CTC6C2	Mutated reads	134577	NA	98115	13145	767	186427	142748	NA
	Total reads	136272	NA	152794	131978	161313	188582	144706	NA
	%mutated	98.7562	NA	64.2139	9.95999	0.475473	98.8573	98.6469	NA
CTC10C	Mutated reads	24555	26453	97291	46912	65218	113807	54874	108278
	Total reads	121250	93328	334622	173147	154669	188855	187456	248536
	%mutated	20.2515	28.3441	29.0749	27.0937	42.1662	60.2616	29.273	43.5663
CTCP1C2	Mutated reads	35053	14356	35944	32795	49034	95735	42633	64935
	Total reads	121790	75681	153629	130573	154406	192120	149285	210012
	%mutated	28.7815	18.9691	23.3966	25.1162	31.7565	49.8308	28.5581	30.9197
CTC10-2	Mutated reads	85166	16062	174943	16394	160771	152954	119613	142671
	Total reads	126535	76528	194632	192546	195625	175499	124931	247844
	%mutated	67.3063	20.9884	89.884	8.51433	82.1833	87.1538	95.7433	57.5648
CTCP50-1	Mutated reads	129252	34286	11973	232335	27080	188986	111073	148525
	Total reads	131493	78093	229245	235516	254098	207561	137497	341293
	%mutated	98.2957	43.9041	5.2228	98.6493	10.6573	91.0508	80.7821	43.5183
CTCP10-1	Mutated reads	95755	2695	192185	65569	468	163490	47047	36692
	Total reads	148627	70982	205448	83735	134161	180337	186406	301068
	%mutated	64.4264	3.79674	93.5444	78.3054	0.348835	90.658	25.239	12.1873
NA: Not analyzed due to lack of material
PCDH20: protocadherin 20; gene family: cadherins; protocadherins
OR4X1: olfactory receptor, family 4
ALK: anaplastic lymphoma receptor tyrosine kinase
DNPEP: aspartyl aminopeptidase
SH3TC2: SH3 domain and tetratricopeptide repeats 2
DDR2: discoidin domain receptor tyrosine kinase 2
PIK3CA: phosphatidylinositol-4,5-bisphosphate 3-kinase, catalytic subunit alpha
MLL3: KMT2C: lysine (K)-specific methyltransferase 2C
