# Supplementary material for: The dynamic range of circulating tumor DNA in metastatic breast cancer
Source: Breast Cancer Res. 2014 Aug 9;16:421. doi: 10.1186/s13058-014-0421-y (PMC4303230; doi:10.1186/s13058-014-0421-y)
Supplement: Supplementary file 4 — Additional file 4: Figure S2.: Representative array-CGH profiles of single CTCs or pools of several CTCs. (a) Array-CGH profiles of CTCs from the first blood collection. The two top panels each show the profile of a single CTC, the third and the fourth panel depict profiles of pools of 10 or 50 CTCs, respectively. (b) Single-cell CTC array-CGH profiles of the second (first and second panel) and third (third panel) blood collection. (ZIP 2 MB) [file 13058_2014_421_MOESM4_ESM.zip]

Archive with 2 entries (2 files):
- 7262059081176956_add3.tiff
- 7262059081176956_add4.tiff
