# Supplementary material for: The dynamic range of circulating tumor DNA in metastatic breast cancer
Source: Breast Cancer Res. 2014 Aug 9;16:421. doi: 10.1186/s13058-014-0421-y (PMC4303230; doi:10.1186/s13058-014-0421-y)
Supplement: Supplementary file 5 — Additional file 5: Table S2.: Summary of the histological features of the primary and the localization of the metastases of 57 patients with metastatic breast cancer. (XLSX 13 KB) [file 13058_2014_421_MOESM5_ESM.xlsx]

## Sheet: Table S2
		Histology primary tumor					CNV-Profile	Localisation of metastases
Samples		Her2 status	ER	PR	ductal lobular	Bio- analyzer	Changes	liver	bone	lymph node	lung	brain	soft tissue	carci-nosis	skin	others
B1	Breast 1	0	3	0	1	1	1	1
B2	Breast 2	0	3	1	1	0	0		1	1
B3	Breast 3	1	4	4	0	1	1	1	1				1
B4	Breast 4	0	0	0	3	1	1	1
B5	Breast 5	0	3	2	1	1	1		1	1	1		1	1
B6	Breast 6	0	2	3	1	0	1	1		1			1		1
B7	Breast 7	0	2	1	2	1	1		1		1				1
B8	Breast 8	n.d.	1	2	0	0	0		1
B9	Breast 9	0	3	3	1	1	1	1	1
B10	Breast 10	0	3	3	1	0	0	1	1	1	1		1	1	1
B11	Breast 11	n.d.	2	3	2	0	0		1
B12	Breast 12	n.d.	2	0	1	0	0		1	1
B13	Breast 13	0	2	2	3	1	1			1			1
B14	Breast 14	0	2	1	3	0	0							1
B15	Breast 15	1	0	0	3	1	1			1	1		1
B16	Breast 16	0	3	3	1	1	1		1	1	1			1
B17	Breast 39	0	2	1	1	1	1	1	1
B19	Breast 19	0	3	0	2	0	0									1
B20	Breast 20	0	3	0	1	1	1		1
B21	Breast 21	n.d.	3	3	1	0	0		1
B22	Breast 22	0	3	3	1	0	0	1	1	1	1
B24	Breast 24	0	3	3	1	0	0			1			1		1
B26	Breast 26	0	0	0	1	1	0	1	1	1	1		1			1
B27	Breast 27	1	0	3	1	0	0	1	1
B28	Breast 28	0	3	3	0	0	0								1
B29	Breast 29	0	3	0	1	0	0			1	1		1	1	1
B30	Breast 30	0	3	3	1	1	0	1
B32	Breast 32	0	3	0	2	1	1	1	1
B34	Breast 34	0	3	1	1	0	1		1	1	1		1
B35	Breast 35	n.d.	2	4	0	0	0		1	1			1
B36	Breast 36	0	3	3	0	1	0	1	1		1			1
B37	Breast 37	n.d.	1	0	1	0	0		1				1
B38	Breast 38	0	3	3	1	1	1	1	1				1
B40	Breast 40	1	0	0	1	0	0	1	1			1
B41	Breast 41	0	3	0	1	1	1		1		1
B42	Breast 42	0	0	0	1	0	0		1	1	1
B43	Breast 43	n.d.	0	3	1	0	0			1		1	1		1	1
B44	Breast 44	n.d.	1	3	1	0	0			1			1		1
B46	Breast 46	n.d.	3	3	1	1	1	1
B47	Breast 47	0	2	2	0	1	1	1	1	1
B49	Breast 49	1	0	0	1	1	1	1	1	1
B50	Breast 50	0	1	0	1	0	1	1	1	1
B52	Breast 52	0	3	2	1	0	0		1
B53	Breast 53	1	0	0	1	0	0		1		1
B54	Breast 54	0	0	0	4	1	0		1	1	1					1
B56	Breast 56	0	3	0	1	0	0		1	1	1		1
B59	Breast 59	0	3	0	2	0	0		1
B61	Breast 61	0	3	2	1	1	1	1	1	1			1
B62	Breast 62	0	3	0	1	0	0	1	1		1			1
B64	Breast 64	1	3	3	n.d.	1	1	1	1		1
B65	Breast 65	1	1	0	1	0	0		1	1	1			1
B68	Breast 68	0	1	1	1	0	0		1				1
B69	Breast 69	0	3	0	2	0	0									1
B70	Breast 70	0	3	3	1	0	0		1
B74	Breast 74	n.d.	n.d.	n.d.	1	1	1	1	1				1
B78	Breast 78	0	0	0	3	1	0			1			1		1	1
B82	Breast 82	0	1	2	2	0	0	1
		0 = negative	0 = negative		0 = mixed	0 = monophasic	0 = balanced
		1 = positive	1 = slightly positive		1 = ductal	1 = biphasic	1 = gain/losses
			2 = medium positive		2 = lobular
			3 = highly positive		3 = inflammatory
			4 = heterogenous expression		4 = mucous
